# Supplementary material for: Metabolomics and triple-negative breast cancer: A systematic review
Source: Heliyon. 2023 Dec 13;10(1):e23628. doi: 10.1016/j.heliyon.2023.e23628 (PMC10770474; doi:10.1016/j.heliyon.2023.e23628)
Supplement: Multimedia component 1 [file mmc1.xlsx]

## Sheet: Sheet 1
First author name	Digital Object Identifier	Publication year	Study design	Total population size (n)	BC population size		TNBC population size		Type of sample	pStage (%) [stage I, stage II, stage III , stage IV ]		Average tumor size (T) in cm		% of patients with N+		% of patients with M1		Mean population age		Ethnicity	Upregulated metabolites in TNBC (p-value < 0.05)	Downregulated metabolites in TNBC (p-value < 0.05)	Metabolites associated with poor NAC response	Technology
					# samples	# patients	# samples	# patients		TNBC	BC Control	TNBC	BC Control	TNBC	BC Control	TNBC	BC Control	TNBC	BC Control
Shen J.	10.1593/tlo.13619	2013	Case Control	120	NA	60	NA	30	Blood	NA	NA	NA	NA	NA	NA	NA	NA	NA	NA	African Americans, Caucasians	Linoleate (18.2n6), Linolenate (a or y: (18:3n3 or 6], Dihomo-linolenate (20:3n3 or n6), Docosapentaenoate (n3 DPA; 22:5n3), Myristate (14:0), Myristoleate (14:1n5), Palmitate (16:0), Palmitoleate (16:1n7), Margarate (17;0), 10-Heptadecenoate (17:1n7), Stearate (18:0), Oleate (18:1n9), cis-Vaccenate (18:1n7), Nonadecanoate (19:0) ,10-Nonadecenoate (19:1n9), Eicosenoate (20:1n9 or 11), Dihomo-lino…	Phenylalanine, Proline, Arginine, Methionine, Tryptophan, Tyrosine, Lysine, Histidine.		Liquid chromatography and mass spectroscopy
Kanaan YM	25422359 (PMID)	2014	Case Control	30	NA	30	NA	15	Tissue	[NA,NA,40,NA]	[NA,NA,20,NA]	3.0	2.6	53	40	NA	NA	53	56	African Americans	HIgher in TNBC vs ER+: aspartate (30.79-fold), asparagine (16.81-fold), glutamate (3.13-fold), phenylalanine (3.25-fold), methionine (4.56-fold), isoleucine (3.34-fold), leucine (3.39-fold), γ-glutamylvaline (7.90-fold), γ-glutamylleucine (8.44-fold), γ-glutamylisoleucine (8.67-fold), γ-glutamylmethionine (2.90-fold), γ-glutamylphenylalanine (5.91-fold) and γ-glutamyltyrosine (4.44-fold), fumarat…	Significally decreased pathways in TNBCs compared to ER+ tumors: 2-Palmitoleoylglycerophosphoethanolamine, 2-oleoylglycero-phospho-ethanolamine, 2-linoleoylglycerophosphoethanolamine, 2-arachidonoyl-glycero-phosphoethanol-amine, 2-docosapentaenoylglycerophosphoethanolamine and 2-docosahexaenoyl-glycerophosphoethanolamine.		Liquid chromatography and mass spectroscopy
Cao MD	10.1186/1471-2407-14-941	2014	Case Control	75	106	73	26	19	Tissue	NA	[8,29,40,23]	NA	NA	NA	63	100	100	64	NA	NA	Higher in TNBC vs TPBC: Choline, Glycerophosphocholine (GPC) and Glutamate	Creatine and Glutamine.		Nuclear magnetic resonance
Yamashita Y	10.1186/s12885-017-3554-4	2017	Case Control	74	74	74	11	11	Tissue	[45,55,0,0]	[36.5,55.5,8,0]	2.1	2.3	9	32	NA	NA	69.5	64.6	NA	TNBC vs ER+: Choline and Phosphocholine, fatty acids C24:0, C28:0. TNBC vs Cancer-free tissue: lactic acid, arginine, citrulline, glycine, guanosine and hypoxanthine and most amino acid levels. Saturated fatty acids C22:0 and C24:0. Unsaturated fatty acids levels ω9 C22:1, ω7 c20:2, ω6 C20:3, C22:4 and ω3 C20:5. The mRNA expression levels of ELOVL1, 5 and 6.	Unsaturated fatty acids, significally lower levels of the ω3 family C18:4 compared to ER+. Compared to cancer free levels of ω7 C16:1 and ω3 C18:3 and c18:4 were significally lower in TNBC		Liquid chromatography and mass spectroscopy
Arenas M	10.1371/journal.pone.0207474	2018	Case Control	195	150	151	NA	18	Blood	[60.9,32,6.7,1.3]	NA	NA	NA	NA	35.3	NA	2023-01-04	NA	55	NA	Serine	Leucine, Isoleucine		Gas chromatography and mass spectroscopy
Tayyari F	10.18632/oncotarget.24433	2018	Case Control	47	82	47	18	18	Tissue	NA	[>=6.4,>=21.3,>=53.2, NA]	NA	NA	NA	NA	NA	NA	>50	NA	African Americans, Caucasians	ATP, Creatine, Glucose, Glutathione, Lactate, Lipid, Myo-inositol, Taurine, Unsaturated lipids.	-		Nuclear magnetic resonance
Wojtowicz W	10.3390/metabo10050173	2020	Case Control	95	9	9	9	9	Blood	NA	NA	NA	NA	NA	NA	NA	NA	56.7	NA	NA	Glucose, Glutamine, Citrate, Acetoacetate.	Significally lower levels in TNBC compared to cancer-free: Lactate, Alanine, Tyrosine, Glutamate, Acetone		Nuclear magnetic resonance
Dragan M	10.1038/s41419-020-2305-7	2020	Case Control	78	58	52	Tissues= 12 Blood= 46	52	Blood, tissue	NA	NA	NA	NA	NA	NA	51.9	NA	NA	NA	NA	KISS1R (G protein-coupled kisspeptin receptor), KISS1, Plasma kisspeptin, c-Myc, glutamate.	-		Liquid chromatography and mass spectroscopy
Li L	10.1038/s41598-019-57068-5	2020	Case Control	62	31	31	31	31	Blood	[12.9,54.8,32.3,0]	NA	NA	NA	NA	NA	NA	NA	51.6	NA	Asian	Creatine, L-Leucine, L-Proline, L-Threonine, L-Tyrosine, L-Valine, N-Acetyl-L-Histidine, Pyroglutamic acid, L-Ascorbic acid, Propionyl-L-carnitine, Leucinic acid, Oleamide, PA(20:1/17:1), LysoPC(16:1), LysoPC(18:3), LysoPC(18:4), PC(17:1/18:1), PC(20:5/0:0), PC(P-18:1/14:1), PS(19:0/0:0), PS(O-18:0/0:0), PS(O-20:0/20:2), LysoPE(0:0/18:1), LysoPE(0:0/18:2), LysoPE(0:0/22:5), PG(10:0/10:0), PG(16:0…	Hippuric acid, Decanoyl-L-carnitine, Acetylcarnitine, L-Octanoylcarnitine, oleic acid, Palmitic acid, 9(S)-HODE, 9(S)-HpOTrE, Linoleic acid, a-Linolenic acid, MG(0:0/24:1/0:0), PA(15:0/0:0), Glycerophosphocholine, LysoPC(0:0/18:0), LysoPC(15:0), LysoPC(20:1), LysoPC(20:2), LysoPC(20:4), LysoPC(22:5), PC(16:0/3:0), PC(17:0/0:0), PC(O-12:0/O-1:0), PS(14:0/20:0), PS(20:3/21:0), PS(22:0/0:0), PS(22:0…		Liquid chromatography and mass spectroscopy
Eghlimi R	10.1021/acs.jproteome.0c00038	2020	Case Control	166	121	121	25	25	Blood	[48,32,20,0]	[33.1,40.5,26.4,0]	NA	NA	NA	NA	NA	NA	NA	50.5	NA	Stearic acid, Cer 42:2 (1), Cer 43:1, Myristic acid, PC 32:1, PC 34:1, Cer 44:2, Cer 36:1 (2), Cer 42:3, Cer 38:1 (2).	DG 34:2, LPC 14:0, DG 36:4 (1), DG 32:0, DG 34:1, DG 36:1, LPC 16:2, PC 40:2, DG 36:2 (5), LPC O-18:1, DG 38:4.		Liquid chromatography and mass spectroscopy
He X	10.3389/fmolb.2021.708052	2021	Observational study	52	NA	52	NA	52	Blood	[<1,16,35,48]	NA	NA	NA	NA	NA	48	NA	47.8	NA	Asian	Proline.	Isoleucine, phenylalanine, threonine, dimethylamine, and glycerophosphocholine.	Valine, 2-aminobutanoic acid, propionic acid, ethanol, proline, asparagine, and N,N-dimethylglycine. 2-hydroxyisovaleric acid, acetoacetate, trimethylamine, creatine, myo-inositol, and ornithine.	Liquid chromatography and mass spectroscopy
Irajizad E	10.3389/frai.2022.876100	2022	Cases control	255	150	88	NA	88	Blood	[10,74,17,0]	NA	NA	NA	NA	NA	NA	NA	58	NA	NA	Acetylspermidine, diacetylspermine.	-	Acetylspermidine, diacetylspermine.	Liquid chromatography and mass spectrometry
Díaz C	10.1002/1878-0261.13216	2022	Case Control	92	NA	92	NA	21	Blood	[0, 90.5, NA, NA]	[10, 74.6, NA, NA]	NA	NA	52.4	43.7	NA	NA	51.1	50.6	NA	-	-	Low levels of Docosahexaenoic acid, Glycodeoxycholic acid and Glycocholic acid. High levels of LysoPE (18:1), LysoPE (18:2), LysoPC (22:4).	Liquid chromatography and mass spectroscopy
Smith A	10.3390/cancers14174075	2022	Case Control	51	27	27	15	15	Blood	NA	[37.04,37.04,NA,NA]	NA	NA	NA	NA	NA	NA	NA	51	Non-hispanic black and caucasian	1-palmitoyl-2-arachidonoyl-GPI (16:0/20:4), Alpha-ketoglutarate.	Phytosphingosine, 1-stearoyl-2-oleoyl-GPI (18:0/18:1), N-acetylasparagine, 3-(3-amino-3-carboxypropyl)uridine, Glycosyl ceramide (d18:1/20:0, d16:1/22:0), Histamine, Glycosyl-N-stearoyl-sphingosine (d18:1/18:0), N-acetyltaurine.		Liquid chromatography and mass spectroscopy

## Sheet: Sheet 2
First author	Digital Object Identifier	Publication year	Study design	Total population size (n) [Cohort 1, Cohort 2]	BC population size [Cohort 1, Cohort 2]		TNBC population size [Cohort 1, Cohort 2]		Type of sample	pStage (%) [stage I, stage II, stage III, stage IV]		Average tumor size (T) in cm [Cohort 1, Cohort 2]		% of patients with N+ [Cohort 1, Cohort 2]		% of patients with M1 [Cohort 1, Cohort 2]		Mean population age [Cohort 1, Cohort 2]		Ethnicity [Cohort 1, Cohort 2]	Upregulated metabolites in TNBC (p-value < 0.05)	Downregulated metabolites in TNBC (p-value < 0.05)	Metabolites associated with worse response to NAC	Technology
					# samples	# patients	# samples	# patients		TNBC	BC Control	TNBC	BC Control	TNBC	BC Control	TNBC	BC Control	TNBC	BC Control
Heng B	10.1186/s13058-020-01351-1	2020	Cohorts	[506, 30]	[506, 30]	[408, 30]	[Σ 199]	[147, 10]	Blood, tissue	NA	NA	[2-5, 2-5]	[2-5, 2-5]	NA	NA	NA	NA	[57.3, 64.1]	[56, 64.1]	NA	Kynurenine	-		Liquid chromatography and mass spectrometry
Salvador-Coloma C	10.1016/j.ejca.2020.08.020	2020	Cohorts	200	NA	[200, 18]	NA	[34,18]	Blood, tissue	NA	NA	[NA, 2.95]	NA	[47, 67]	NA	[0, 0]	[0, 0]	[47.2, 50.7]	NA	NA	-	-	IDO, low levels of indolelactic acid and high levels of chlorokynurenine, anthranilic acid, 3-hydroxykynurenine.	Liquid chromatography and mass spectrometry
Fahrmann JF	10.1093/jnci/djz182	2020	Cohorts	[202, 227]	NA	[87, 182]	NA	[87, 54]	Blood	[(NA), (31.5, 64.8, 3.7)]	[(NA), (13.3, 39, 41.4, 6.3)]	NA	NA	NA	NA	[NA, 48.1]	[NA, 50]	[NA ,49.5]	[NA, 50.7]	Caucasian, Hispanic, Asian, African American	Plasma DAS	-		Liquid chromatography and mass spectrometry
